# Supplementary material for: Plasmonic Titanium Nitride Tubes Decorated with Ru Nanoparticles as Photo-Thermal Catalyst for CO2 Methanation
Source: Molecules. 2022 Apr 22;27(9):2701. doi: 10.3390/molecules27092701 (PMC9101908; doi:10.3390/molecules27092701)
Supplement: Supplementary file 1 [file molecules-27-02701-s001.zip]

Archive with 1 entries (1 files):
- molecules-1614138-supplementary.pdf
